# Supplementary material for: Hierarchical stratification of the factors related to exertional dyspnoea and exercise intolerance in male COPD patients
Source: Ann Med. 2022 Oct 31;54(1):2941–50. doi: 10.1080/07853890.2022.2135018 (PMC9629069; doi:10.1080/07853890.2022.2135018)
Supplement: Supplemental Material [file IANN_A_2135018_SM7687.xlsx]

## Sheet: VDVTmx-rst
ID	Vd_VtMX	VD_VTmx_rs	O2Ppk_rs	Brg_VO2mx	VT_TIMAX_VO2	AGE	HT	WT	BMI	SMOKE	MAXIMUM points	OCD	TRICEP	MIDARM	BORGRS	BORGLT	BORGMX	BORG3	BORG7	HTR_36_	CTR__	ADPA_1.8cm	_15 cm2	_10cm2	_13 cm2	_8 cm2	IVS	_6 mm	TR	TLC	TLCpred	FRC	FRCpred	IC	RV	RV_TLC	DLCO	DLCOpred	DCOprct_calcu	FVC	FVCpred	FEV1	FEV1pred	FEV1_	SVC	SVCpred	MIPcmH2O	MEPcmH2O	POSTMIP
1001	0.545706	0.0397061	3.434	12.7479	1.56516	61	160	62	24.2188	45	0	3	5.5	28	0	0	9	1	0	0.3803	0.4328	1.4	18.5	8.68	13.7	8.89	0	3.45	0	6.62	1.33	5.29	1.81	1.33	4.04	0.61	9.6	0.42	0.41	2.58	0.81	0.88	0.36	0.34	2.58	0.81	62	148	53
1002	0.608617	-0.150383	0.558	9.61538	1.91538	65	157	41	16.6335	15	2	6	2.5	21.5	0	2	5	0.5	0.5	0.4235	0.4392	1.4	10.7	6.35	9.81	6.23	0	6.74	1	4.48	1.14	3.21	1.18	1.27	2.53	0.56	15.8	0.75	0.71	1.95	0.81	1.04	0.56	0.53	1.95	0.81	50	70	35
1003	0.487446	-0.172554	3.194	11.3065	1.54899	66	165	48	17.6309	50	2	8	3.2	25	0	1	9	2	0	0.3956	0.4249	2	15.2	10	17.4	6.89	0	4	1	8.8	1.63	7.72	2.16	1.08	6.2	0.7	8.8	0.37	0.38	2.6	0.77	0.88	0.34	0.34	2.6	0.77	70	93	70
1004	0.521754	-0.129246	3.162	8.87199	1.6185	72	163	48	18.0662	50	4	7	4.5	24	0	0	7	1	0	0.3581	0.5152	2.1	17.1	8.06	13.2	8.95	1	7.28	1	5.49	1.09	3.26	0.97	2.23	3.1	0.56	10.2	0.5	0.47	2.3	0.76	1.3	0.56	0.57	2.3	0.76	48	71
1005	0.516715	-0.0482854	3.688	9.78261	1.19565	64	165	65	23.8751	40	2	7	7.5	29	0	1	9	1	0	0.3608	0.3436	1.4	6.49	3.65	11.4	5.83	0	7.31	0	7.18	1.56	6.15	2.26	1.03	4.55	0.63	19.4	0.8	0.82	2.39	0.82	0.73	0.32	0.31	2.63	0.91	55	94	60
1006	0.530789	-0.0932113	5.61	10.3306	1.34504	67	160	56	21.875	45	2	7	6	18	0	3	10	3	0	0.3422	0.4551	1.5	12.3	7.9	15.2	6.67	0	6.1	1	6.54	1.58	4.5	1.76	2.04	3.47	0.53	20.2	0.93	0.9	2.69	1.07	1.26	0.65	0.47	3.07	1.22	46	93
1007	0.40714	-0.14986	5.395	9.58466	1.96912	67	176	72	23.2438	40	4	7.5	8.5	31	0	0	9	0	0	0.376	0.522	1.5	17.6	7.9	17.9	10.5	0	6.9	1	6.86	1.28	4.4	1.39	2.46	3.37	0.49	13.4	0.5	0.54	3.49	1.03	1.81	0.69	0.52	3.49	1.03	86	105	80
1008	0.476649	-0.0683508	3.35	5.74163	1.59809	64	166	67	24.3141	30	3	9	8	31	0	3	6	0.5	0	0.3547	0.4122	1.4	12.2	8	11.6	8.54	0	7.14	0	6.52	1.36	4.32	1.52	2.2	3.64	0.56	17.9	0.71	0.75	2.84	0.93	1.74	0.74	0.61	2.88	0.95	99	104	90
1009	0.607988	-0.0260117	1.775	18.8235	1.35765	68	164	54	20.0773	40	0	6	8	26	0	1.5	8	5	1	0.3548	0.5018	1.8	11.9	7.29	12.5	9.21	0	7.27	1	6.97	1.53	5.5	1.88	1.47	3.98	0.57	8.1	0.35	0.36	2.5	0.89	0.92	0.43	0.37	2.99	1.07	39	80	55
1010	0.492577	-0.109423	5.062	10.6383	1.71702	67	169	61	21.3578	50	2	9	6	28	0	8	10	4	1	0.3737	0.4184	1.4	12.8	7.9	12.6	7.54	0	5.37	1	7.1	1.43	4.72	1.53	2.38	4.4	0.62	13.7	0.54	0.58	2.35	0.76	1.34	0.56	0.57	2.7	0.87	91	122	83
1011	0.489849	0.0108495	3.397	12.1359	1.53398	51	164	49	18.2183	33	1	8	3.2	23	0	2	10	0	0	0.3207	0.3517	1.6	13.5	8.65	15.6	8.28	0	10	1	7.25	1.52	5.26	1.74	1.99	4.44	0.61	13.3	0.5	0.51	2.81	0.87	1.19	0.47	0.42	2.81	0.87	75	83	79
1012	0.648234	-0.0257663	2.093	19.0114	1.58745	63	172	58	19.6052	80	1	6	3.5	28	0	3	10	3	0	0.374	0.351	1.3	12.2	7.39	12.7	7.76	0	5.14	1	5.75	1.1	4.72	1.44	1.03	3.7	0.64	11.3	0.42	0.45	1.46	0.44	0.58	0.22	0.4	2.05	0.61	54	121	71
1013	0.490882	-0.157118	5.036	12.5858	1.64188	73	172	63	21.2953	56	2	6	4	30	0	1	11	3	0	0.43	0.35	1.5	10.2	7.88	13.5	5.98	0	5	0	8.1	1.59	6.12	1.91	1.98	5.52	0.68	19.8	0.79	0.86	1.98	0.64	0.95	0.4	0.48	2.58	0.83	60	94	70
1014	0.446547	-0.134453	3.687	10.4384	1.77871	67	156	55	22.6003	40	7	8	7	25.5	0	0	10	1	0	0.3692	0.448	1.4	11.1	6.75	10.3	7.29	0	8.3	1	5.08	1.36	3.65	1.58	1.43	2.86	0.56				2.19	1	1.47	0.85	0.67	2.22	1	80	92	81
1015	0.451394	-0.157606	3.274	10.3627	1.49845	70	174	61	20.148	50	4	8	6	24.5	0	3	10	2	0	0.3168	0.429	1.4	10.7	7.12	12.9	6.38	0	6.4	0	8.48	1.8	6.72	2.26	1.76	5.39	0.64	16.3	0.68	0.68	3.09	1.07	0.99	0.44	0.32	3.09	1.07	66	81	75
1016	0.480641	-0.0673591	4.134	12.4434	1.46946	67	160	60	23.4375	50	4	6	5.5	26.5	0.5	1	11	6	0.5	0.3576	0.5208	1.8	8.83	4.49	15.3	6.09	0	9.6	1	4.97	1.07	3.97	1.43	1	3.44	0.69	15.6	0.71	0.7	1.57	0.48	0.75	0.32	0.48	1.5	0.54	52	129	87
1017		0	7.037	8.90208	1.71019	50	168	55	19.487	20	1	7			0	5	9			0.361	0.358	1.4	10.1	5.4	8.7	5.4	0	4.9	1	6.87	1.38	5.57	1.83	1.3	3.26	0.47	20.4	0.73	0.75	3.83	1.15	2.5	0.886	0.73	3.61	1.07	42	108	39
1018	0.499509	-0.0724909	4.22	12.5786	1.25409	67	161	55	21.2183	40	1	5.5	6.5	27.5	0	7	10	6	0	0.283	0.424	2	11.3	9.45	13.2	9.65	0	4.5	1	6	1.24	5.04	1.68	0.96	4.17	0.695	12.4	0.82	0.55	2.08	0.644	0.62	0.253	0.3	1.83	0.62	50	92	61
1019	0.569461	0.106461	1.928	12.5673	2.15619	55	175	69	22.5306	10	0	5	5.5	28.5	0.5		7	3	2	0.344	0.491	2								8.18	1.482	6.69	2.07	1.49	5.64	0.69	5.3	0.24	0.19	2.69	0.68	0.54	0.171	0.2	2.54	0.46
1020	0.423965	-0.0200348	3.031	12.8571	1.19857	63	168	59	20.9042	40	1	5	4	26	0	3	9	2	0			1	10.8	7.82	11.5	6.55	0	8	1	7.09	1.604	6.07	2.2	1.02	4.91	0.69	13.6	0.57	0.56	1.58	0.44	0.8	0.288	0.77	2.18	0.776	42	56	88
1021	0.362577	-0.0404229	3.352	6.21601	1.68376	62	176	60	19.3698	40	6	7			0	2	8	2	0	0.427		1.2								7.76	1.429	5.21	1.53	2.55	3.89	0.5	23.4	0.84	0.9	3.59	1.02	2.74	1	0.8	3.87	1.102	61	84	44
1022	0.585713	0.0337133	2.099	15.2964	1.71893	63	168	54	19.1327	40	1	7	7.5	26.5	0	0.5	8	8	1	0.301	0.425	1.4	16.9	8.89	13.5	8.64	0	2.74	1	6.81	1.42	5.88	1.95	0.93	5.44	0.8	7.9	0.31	0.32	2.47	0.81	0.73	0.31	0.3	1.37	0.45	45	126	47
1023	0.462212	-0.159788	5.425	10.2804	1.99907	71	162	63	24.0055	114	1	8	8	28.5	0	2	11	3	0		0.478	1.7	9.12	5.64	10.6	7.17	0	5.94	1	6.51	1.51	4.73	1.81	1.78	4.41	0.68	12.4	0.79	0.57	1.58	0.61	0.86	0.43	0.54	2.1	0.81	108	160	115
1024	0.405242	-0.278758	5.009	8.38223	1.34535	67	166	55	19.9594	30	5	7	4	28	0	1	10	2	0	0.3698	0.4204	1.5	10.6	5.24	14.3	5.47		7	0	6.87	1.29	5.09	1.49	1.78	4.27	0.62	15.9	0.68	0.68	2.5	0.76	1.14	0.45	0.46	2.6	0.79	71	99	58
1025	0.331008	-0.293992	7.75	4.36409	1.36347	62	160	58	22.6562	25	4	8	3.5	28	0	4	7	0.5	0.5	0.383		2.5	19.8	7.51	19.7	11.7	0	3.11	1	6.5	1.55	4.88	1.89	1.62	3.27	0.5	22.4	0.99	0.96	3.02	1.14	1.42	0.69	0.47	3.23	1.22	72	69	88
1026	0.335738	-0.293262	8.854	5.44218	1.29592	69	162	67.5	25.7202	45	0	6	7.5	28.5	0	2	8	1	0.5	0.34	0.4548	1.55	15.2	5.83	20.3	8.25	0	6.5	1	6.36	1.31	4.37	1.57	1.99	3.8	0.6	18.7	0.87	0.84	1.99	0.62	0.88	0.37	0.44	2.56	0.87	49	125	97
1027	0.362656	-0.182344	7.364	5.8862	1.49117	76	166	65	23.5883	60	1	5	4.1	28	0.5	6	9	1	1	0.3729	0.4814	1.8	26.2	12	21.7	8.97	0	3.9	1	7.05	1.24	4.63	1.3	2.42	3.06	0.43	20.5	0.87	0.95	3.84	1.13	1.86	0.72	0.48	3.99	1.18	68	75	81
1028	0.467874	-0.113126	4.971	5.52923	1.32701	64	160	52	20.3125	47	2	6	2.5	25.5	0	4.5	7	2	0	0.3922	0.422	1.65	13.2	7.87	14.8	8.64	0	6	1	5.74	1.37	4.3	1.39	1.44	3.59	0.63	17.8	0.79	0.78	2.1	0.68	0.92	0.39	0.44	2.15	0.7	84	88
1029	0.219685	-0.246315	5.255	8.21168	1.01277	67	160	56	21.875	19	2	7	4.5	25	0	3.5	9	2	0.5	0.3621	0.4086	1.7	16.9	10.8	17.3	9.64	0	5	1	7.06	1.45	5.57	1.83	1.49	4.39	0.62	12	0.55	0.54	1.96	0.65	0.79	0.34	0.4	2.67	0.89	87	111	81
1030	0.458438	-0.198562	3.424	11.7233	2.12778	69	161	44	16.9747	40	5	6	2.5	24	0	1.5	10	0.5	0	0.4297	0.3954	1.6	10.2	5.76	10.1	4.73	0	6	1	5.65	1.37	4.52	1.63	1.13	2.77	0.49	9.3	0.44	0.42	2.86	1.16	1.11	0.59	0.39	2.88	1.17	59	97	52
1031	0.252411	-0.232589	5.978	5.90406	0.976384	64	165	53	19.4674	15	3	7.5	7	27	0	2.5	8	1	0	0.3523	0.3617	1.3	9.13	5.08	12.8	5.36	0	2.95	0	6.6	1.22	4.92	1.42	1.68	3.82	0.58	14.8	0.61	0.62	2.74	0.8	1.08	0.41	0.39	2.78	0.82	51	107	71
1032	0.389259	-0.250741	6.761	5.09832	1.40932	67	165	50	18.3655	50	5	10	5.5	26	0	1	7	2	0	0.3682	0.4404	1.4	12.2	9.7	10.2	4.57	0	3	1	6.23	1.22	3.36	1.02	2.87	2.79	0.45	12.2	0.54	0.53	3.1	0.98	1.82	0.75	0.59	3.44	1.09	74	104
1033	0.307196	-0.193804	7.976	4.39319	1.41625	69	173	65	21.7181	19	6	9	5.5	29	0	2	8	2	0	0.2823		1.8	14.4	7.19	12.8	4.7	0	3.32	0	8.71	1.5	6.01	1.63	2.7	3.08	0.35	21.3	0.83	0.88	4.28	1.14	1.86	0.64	0.43	4.6	1.22	82	114	93
1034	0.346807	-0.256193	5.053	8.34725	1.16778	62	166	66	23.9512	40	2	8	8	31	0	3	10	3	0	0.374	0.514	1.3	11.4	5.76	14.3	5.92	0	6	0	5.29	1.15	4.36	1.63	0.93	3.29	0.62	21.9	0.89	0.9	2	0.68	1.32	0.57	0.66	2	0.68	84	133	72
1035		-0.525	9.454	5.06329	1.18177	52	171	75	25.6489	30	4	9	8.5	18	0	3	10	0.5	0	0.3312	0.4841	1.4	17.5	10.5	17	8.15	0	6.88	0	6.05	1.17	4.11	1.48	1.94	3.05	0.5	32.1	1.14	1.18	3	0.86	1.66	0.6	0.55	3	0.86	86	130	102
1036	0.461872	-0.0351284	5.899	6.09292	1.20335	75	173	70	23.3887	60	0	9	11	30	0	1	8	1	0	0.3541	0.4295	1.6	14.2	9.87	14.2	8.11	0	10	1	6.01	1.24	4.5	1.53	1.51	4.28	0.71	15.7	0.66	0.69	1.63	0.56	1.05	0.47	0.64	1.73	0.59	76	117	106
1037	0.442653	-0.172347	5.917	8.44595	1.55236	68	162	46	17.5278	40	3	7	3.5	25	0	9	10	4	1	0.3913	0.36956	2	13.7	9.67	13.9	6.4	0	6.8	1	6.02	1.33	4.14	1.35	1.88	2.87	0.48	11.4	0.49	0.51	3.02	1.08	1.61	0.75	0.53	3.15	1.13	85	105	91
1038	0.456046	-0.150954	5.555	9.47867	1.30995	63	161	65	25.0762	20	1	8.5	10.5	30.5	0	4	10	1.5	0	0.33	0.446	1.7	11.4	9.35	24	14.4	1	7.5	0	5.69	1.05	3.99	1.24	1.7	3.57	0.63	19.9	1.1	0.85	1.85	0.52	0.64	0.22	0.35	2.12	0.62	91	145
1039	0.466783	-0.261217	4.972	9.06002	0.992072	66	150	59	26.2222	75	1	7.3	9	32	0	1	8	2	0	0.394	0.56	2.5	17.4	9.98	17.4	12.3	0	1.3	1	5.07	1.3	3.63	1.57	1.44	2.78	0.55	14.6	1.02	0.7	2.11	0.92	1.04	0.59	0.49	2.29	0.99	55	80	68
1040	0.289038	-0.309962	3.528	3.386	1.14108	75	147	41	18.9736	40	5	5	4.5	25.5	0	3	3	1	1	0.367	0.367	1.6								5.51	1.7	4.43	2.13	1.08	3.08	0.56	6.4	0.66	0.34	2.15	0.96	1.13	0.576	0.53	2.42	1.36			42
1041	0.417276	-0.244724	6.716	3.05344	1.29924	65	164	87	32.3468	40	4	8.5	12	32	0	4	4	2	1	0.407	0.607	2.5							1	5.38	0.998	3.69	1.3	1.69	2.78	0.52	20.3	0.85	0.87	1.76	0.52	1.16	0.448	0.66	2.6	0.769	57	119	62
1042	0.367323	-0.246677	6.085	3.10945	1.3495	60	174	92	30.3871	80	7	6	11.5	33.5	1	2	5	0.5	0	0.385		1.6	16.9	8.36	17.1	6.76		4	1	6.23	0.972	3.78	1.12	2.45	3.12	0.5	17.2	0.61	0.66	2.05	0.53	0.84	0.279	0.41	3.11	0.748	87	117	74
1043	0.187984	-0.310016	6.015	4.25015	0.969642	57	173	86	28.7347	15	5	6	7	32	0	3	7	2	0	0.379	0.548	1.5	12.5	7.04	13.5	9.19	0	6.86	0	6.59	0.918	3.59	0.9	3	2.99	0.45	28.7	0.91	1.08	3.45	0.89	1.49	0.49	0.43	3.6	0.755	108	111	112
1044	0.359905	-0.215095	9.185	7.37265	1.21649	61	167	54	19.3625	45	4	8	6.5	25.5	0	1	11	5	1	0.279	0.364	1.4	10.9	7.29	9.48	6.63	0	5.9	0	8.31	1.68	6.35	2.07	1.96	5.62	0.69	12.9	0.5	0.52	2.22	0.71	1.19	0.49	0.54	2.51	0.81	84	101	69
1045	0.369453	-0.229547	4.721	9.06618	1.6709	66	160	59	23.0469	41	7	7	9	28.5	0	0	10			0.351	0.466	1.4	16.3	9.67	13.4	4.82	0	7.77	0	6.06	1.38	4.38	1.62	1.68	2.78	0.46	15.1	0.65	0.67	2.24	0.82	1.07	0.51	0.48	3.28	1.2	52	108	56
1046	0.344543	-0.150457	8.674	9.63222	1.25744	71	164	78	29.0006	51	0	7	12	32.5	0	0.5	11	2	0	0.338	0.495	1.5	17.9	9.6	13.3	6.9	0	9	1	5.54	1.23	4.07	1.62	1.47	3.16	0.57	19.2	1	0.87	1.9	0.7	1.1	0.53	0.58	2.38	0.87
[truncated: 196 more columns]
